# Supplementary material for: Engineering an Endothelialized Vascular Graft: A Rational Approach to Study Design in a Non-Human Primate Model
Source: PLoS One. 2014 Dec 19;9(12):e115163. doi: 10.1371/journal.pone.0115163 (PMC4272299; doi:10.1371/journal.pone.0115163)
Supplement: S1 File — Raw Data. File contains raw data from all in vitro, ex vivo, and in vivo experiments. (XLSX) [file pone.0115163.s001.xlsx]

## Sheet: In vitro data PCR
gene	sample name	static dCt	steady dCt	OS dCt	TNF dCt		2^-ddct	steady fold change	OS fold change	TNF fold change
CD39	23 implant	11.7474	10.0549				3.23221	2.23221
	24 implant	13.0307	12.1936				1.78644	0.786435
	25 implant	12.6229	12.2704				1.27675	0.27675
	S40/41	10.9961	10.2719				1.65204	0.652042
	S48/49	11.6721	10.2561				2.66852	1.66852
	S52/53	10.9569	9.39426				2.95383	1.95383
	S54/55	12.2587	11.4457				1.7568	0.756805
	S56/57	11.0046	10.2419				1.69663	0.696626
	S71/70	12.0163		12.6753			0.633319		-0.578984
	S75/74	10.7495		12.4462			0.308484		-2.24166
	S94/95	11.0178		10.438			1.4947		0.494705
	S72/73	7.79276			8.56524		0.585411			-0.708201
	S76/77	7.25342			7.81019		0.679821			-0.470976
	S84/85	9.03469			8.23212		1.74421			0.744212
	IVC -52	10.8487		11.2227			0.771621		-0.295972
	IVC -23	10.6106		12.1136			0.352818		-1.83432
	IVC -93	9.54052		11.7036			0.223274		-3.47881
	IVC -94	10.996		12.1321			0.454993		-1.19783
	average	11.7862	10.7661				average	1.1279	-1.3047	-0.144989
	stdev	0.793686	1.06433				stdev	0.715655	1.33408	0.779151
EPCR	23 implant	6.62921	4.91879				3.27255	2.27255
	24 implant	8.10744	7.3006				1.74937	0.749372
	25 implant	8.07633	7.07505				2.00178	1.00178
	S40/41	5.7231	4.89519				1.77512	0.775116
	S48/49	4.79222	3.75136				2.05746	1.05746
	S52/53	3.56968	1.87915				3.22776	2.22776
	S54/55	6.52494	5.38553				2.2029	1.2029
	S56/57	8.7711	8.56455				1.15393	0.153927
	S71/70	5.97184		5.45417			1.43164		0.431641
	S75/74	8.09451		8.36694			0.827921		-0.207844
	S94/95	7.45392		6.14464			2.47819		1.47819
	S72/73	6.08489			6.37154		0.819801			-0.219808
	S76/77	8.71045			9.01834		0.807821			-0.237897
	S84/85	7.57169			7.23167		1.26577			0.265768
	IVC -52	8.32737		7.60388			1.65117		0.651171
	IVC -23	6.84178		6.94779			0.929155		-0.0762472
	IVC -93	7.77537		7.80582			0.97911		-0.021336
	IVC -94	7.41204		6.18542			2.34018		1.34018
	average	6.52425	5.47128				average	1.18011	0.513679	-0.0639791
	stdev	1.7867	2.13785				stdev	0.731042	0.682382	0.285712
TM	23 implant	1.40078	1.92869				0.693555	-0.441848
	24 implant	3.48965	4.35701				0.548151	-0.824316
	25 implant	4.60946	4.44935				1.11737	0.117368
	S40/41	7.35936	4.05056				9.90945	8.90945
	S48/49	5.69611	4.01475				3.20729	2.20729
	S52/53	2.10972	2.28142				0.887796	-0.126385
	S54/55	3.4883	3.61044				0.918823	-0.0883487
	S56/57	6.48281	4.58664				3.72224	2.72224
	S71/70	1.24138		1.80836			0.675025		-0.481426
	S75/74	6.66177		6.0408			1.53791		0.537914
	S94/95	4.87		4.95304			0.944069		-0.0592451
	S72/73	3.44597			3.40015		1.03227			0.0322692
	S76/77	7.36803			8.70195		0.396687			-1.52088
	S84/85	5.6928			4.86334		1.77702			0.777018
	IVC -52	6.44811		5.42634			2.03041		1.03041
	IVC -23	3.9725		5.55409			0.334113		-1.993
	IVC -93	5.63159		7.10771			0.359454		-1.782
	IVC -94	7.4374		6.98393			1.36933		0.369334
	average	4.32952	3.65986				average	1.55943	-0.339716	-0.237196
	stdev	2.09355	1.0104				stdev	3.23195	1.1592	1.17241
TF	23 implant	10.5487	9.43136				2.16946	1.16946
	24 implant	8.99358	8.91861				1.05334	0.0533407
	25 implant	10.8889	9.69271				2.29132	1.29132
	S40/41	12.1207	13.7248				0.328944	-2.04003
	S48/49	10.0698	7.77293				4.91405	3.91405
	S52/53	11.3498	8.19287				8.9195	7.9195
	S54/55	12.0402	7.79118				19.0147
	S56/57	12.3928	13.9299				0.344574	-1.90214
	S71/70	11.5761		9.60286			3.92636		2.92636
	S75/74	11.613		12.9189			0.404481		-1.4723
	S94/95	10.2161		9.41536			1.74201		0.742006
	S72/73	11.2655			5.35095		60.3186			59.3186
	S76/77	11.9248			5.63811		78.0723			77.0723
	S84/85	8.16525			2.9924		36.073			35.073
	IVC -52	11.989		10.5707			2.67276		1.67276
	IVC -23	11.1444		9.95631			2.27858		1.27858
	IVC -93	13.6629		12.2739			2.6189		1.6189
	IVC -94	10.0018		8.16177			3.58011		2.58011
	average	11.0506	9.93179				average	1.4865	1.3352	57.1546
	stdev	1.16415	2.50634				stdev	3.49734	1.44414	21.0831
TFPI	23 implant	3.24988	3.93287				0.62287	-0.605471
	24 implant	4.77624	4.95775				0.881778	-0.134072
	25 implant	3.98748	5.64477				0.317034	-2.15423
	S40/41	5.30712	5.28108				1.01821	0.0182142
	S48/49	3.72114	4.08114				0.779164	-0.283426
	S52/53	3.61654	3.80265				0.878971	-0.137694
	S54/55	1.23838	1.56684				0.79639	-0.255665
	S56/57	2.06943	2.82072				0.59407	-0.683303
	S71/70	3.75202		3.11538			1.5547		0.554704
	S75/74	4.95186		5.48751			0.689849		-0.449593
	S94/95	4.37		4.87736			0.703507		-0.421449
	S72/73	3.84291			3.5994		1.18386			0.183865
	S76/77	4.88799			4.5934		1.22653			0.226533
	S84/85	3.30833			2.56161		1.67797			0.677972
	IVC -52	3.48649		3.53066			0.969842		-0.0310955
	IVC -23	2.98598		1.91687			2.09815		1.09815
	IVC -93	3.73212		3.66379			1.0485		0.0485008
	IVC -94	4.00261		4.42417			0.746617		-0.339374
	average	3.49578	4.01098				average	-0.529456	0.0656915	0.36279
	stdev	1.33194	1.34291				stdev	0.698425	0.574698	0.273788
eNOS	S40/41	5.98075	4.83078				2.21909	1.21909
	S48/49	14.7215	9.68819				32.7476
	S52/53	4.93652	4.46889				1.38284	0.382844
	S54/55	4.72997	4.67901				1.03596	0.0359579
	S56/57	6.98991	5.25218				3.33509	2.33509
	23 implant	5.5097	5.20281				1.23704	0.237037
	24 implant	7.11059	6.37343				1.66689	0.666889
	25 implant	7.6609	7.32725				1.2602	0.260197
	S71/70	4.65852		4.96624			0.807919		-0.237748
	S75/74	6.74625		7.97461			0.426803		-1.343
	S94/95	15.9166		15.139			1.71428		0.714285
	S72/73	4.96844			5.10287		0.911024			-0.0976663
	S76/77	6.97235			7.33561		0.777403			-0.286335
	S84/85	13.8121			14.3657		0.68128			-0.467824
	IVC -52	6.67183		6.24657			1.34281		0.342815
	IVC -23	4.56262		6.27467			0.305227		-2.27625
	IVC -93	5.76439		8.20729			0.183914		-4.43732
	IVC -94	13.4132		14.1718			0.591056		-0.691887
	average	7.20498	5.97782	9.35994	#DIV/0!		average	0.733871	-1.13273	-0.283942
	stdev	3.21615	1.77888	5.22594	#DIV/0!		stdev	0.804708	1.77277	0.185091
ICAM	S40/41	13.6298	13.9239				0.815537	-0.226185
	S48/49	12.571	14.0223				0.365691	-1.73455
	S52/53	11.8132	11.4337				1.30088	0.300884
	S54/55	11.4406	11.6561				0.86121	-0.161158
	S56/57	10.4146	11.8706				0.364498	-1.7435
	23 implant	7.32013	7.9468				0.647668	-0.544001
	24 implant	6.99686	8.92609				0.26257	-2.8085
	25 implant	6.36044	8.3849				0.245797	-3.0684
	S71/70	13.1156		10.873			4.73269		3.73269
	S75/74	12.0488		13.4872			0.368985		-1.71014
	S94/95	13.0151		13.5913			0.670739		-0.490892
	S72/73	12.1236			6.56133		47.2495			46.2495
	S76/77	11.7926			6.9372		28.9491			27.9491
	S84/85	12.2363			7.84761		20.9477			19.9477
	IVC -52	14.298		13.8352			1.37818		0.378185
	IVC -23	13.3153		12.2556			2.08444		1.08444
	IVC -93	14.173		13.2097			1.94979		0.94979
	IVC -94	9.10492		10.2114			0.464418		-1.15323
	average	10.0683	11.0206				average	-1.24818	0.398692	31.3821
	stdev	2.79616	2.37604				stdev	1.27342	1.80448	13.4828
VCAM	S40/41	13.2746	14.1498				0.545195	-0.834207
	S48/49	16.5773	17.3856				0.571032	-0.751214
	S52/53	12.1046	9.99328				4.3209	3.3209
	S54/55	11.1129	8.49299				6.14734	5.14734
	S56/57	10.3659	10.7926				0.743936	-0.344202
	23 implant	11.7098	10.4407				2.41012	1.41012
	24 implant	10.1025	11.5618				0.363671	-1.74974
	25 implant	11.8566	14.216				0.194871	-4.13159
	S71/70	11.2674		9.47754			3.45777		2.45777
	S75/74	10.8891		14.2885			0.0947733
	S94/95	14.3917		16.1503			0.295549		-2.38353
	S72/73	10.7153			4.4141		78.8565			77.8565
	S76/77	9.54185			5.05786		22.3777			21.3777
	S84/85	15.8522			11.3083		23.3268			22.3268
	IVC -52	12.84		12.4741			1.28871		0.288714
	IVC -23	10.6816		11.9904			0.403664		-1.47731
	IVC -93	12.5762		13.4932			0.529598		-0.888223
	IVC -94	16.5579		17.2505			0.618746		-0.616172
	average	12.138	12.1291				average	0.258427	-0.436458	40.5203
	stdev	2.05624	2.89854				stdev	2.93958	1.67411	32.3375
PECAM	23 implant	0.886428	0.567694				1.24724	0.247236
	24 implant	1.69013	1.77174				0.945008	-0.0581925
	25 implant	1.76921	2.19252				0.745709	-0.341005
	S70/71	1.75195		2.92382			0.443844		-1.25304
	S75/74	2.48288		5.16358			0.155966		-5.41167
	S94/95	2.09737		1.87958			1.16295		0.162948
	S72/73	0.967508			1.35107		0.766545			-0.304555
	S76/77	1.8972			2.41052		0.700607			-0.427334
	S84/85	1.66629			1.31643		1.27444			0.274435
	IVC -52	1.89121		2.02293			0.912741		-0.095601
	IVC -23	0.686812		3.0729			0.191301		-4.22737
	IVC -93	2.19577		4.66441			0.180661		-4.53522
	IVC -94	1.99194		1.96281			1.02039		0.0203939
	average	1.44859	1.51065				average	0.609209	-2.19137	-0.152484
	stdev	0.48845	0.843293				stdev	1.32599	2.43983	0.374785

## Sheet: In vitro data Func
date	surface	shunt #	length (APC)	length (FXa)	length (picogreen)	APC (ug/mL)	Fxa (ug/mL)	digest vol (uL)	Picogreen vol	DNA (ng)	APC/SA (ng/mm^2)	FXa/SA (ng/mm^2)	Million cells/mm^2
2011-08-09	static	implant (28744)	3.28	3.97		3.35	0.207245	100	10		1.00561	5.65914
	static	implant (28745)	2.91	3.27		3.25	0.147182	100	10		0.804971	2.8631
2011-12-07	static	41	3.03	2.57	2.95	0.183885	0.0669055	200	40	8.5927	0.965881	0.227883	193.16
	flow	40	2.99	2.46	2.61	0.44004	0.11113	200	40	17.265	2.34229	0.395439	438.667
2011-12-13	static	45	3.91	2.88	3.06	0.216395	0.220595	200	40	11.916	0.880827	0.67048	258.237
	flow	44	3.81	3.04	3.24	0.209045	0.1967	200	40	13.899	0.873243	0.566387	284.477
2011-12-14	static	46	2.41	2.59	3.05	0.18699	0.190295	200	40	13.616	1.23487	0.643147	296.046
	flow	47	3.17	3.4	2.72	0.20978	0.11958	200	40	11.158	1.05323	0.307867	272.036
2011-12-20	static	49	4.23	3.6	3.26	0.136485	0.406535	200	40	10.366	0.513529	0.988504	210.864
	flow	48	3.47	2.73	2.95	0.240385	0.29597	200	40	15.714	1.10255	0.949004	353.243
2012-03-14	static	53	3.54	3.07	3.11	0.3875	0.33902	200	40	28.948	1.74216	0.966651	617.258
	flow	52	2.99	3.06	2.31	0.514035	1.7379	200	40	13.817	2.73616	4.97149	396.653
2012-03-15	static	54	3.24	3.1	3.34	0.261665		200	40	12.66	1.28535		251.36
	flow	55	2.88	2.84	3.38	0.29227		200	40	12.25	1.61515		240.341
2012-03-22	static	57	2.93	3.43	3.54	0.183465	0.4916	200	40	19.173	0.996565	1.25459	359.166
	flow	56	3.07	3.14	3.5	0.218035	0.57595	200	40	12.326	1.13034	1.6056	233.541
2012-03-27	static	59	3.17	3.31	3.54	0.104533		200	40	15.564	0.524825		291.559
2012-03-28	static	60	3.46	2.94	3.12	0.17212	0.749505	200	40	9.9919	0.791727	2.23157	212.375
2012-01-10	static	implant-29224	3.34	3.97	3.04	0.38504	0.226065	200	40	25.4615	1.83476	0.498455	555.417
	flow	implant-29224	3.94	3.02	3.25	0.32298	0.830015	200	40	14.0025	1.30467	2.40581	285.714
2012-02-07	static	implant-29225	3.85	3.15	3.25	0.309815	1.41235	200	40	8.5071	1.28074	3.92477	173.583
	flow	implant-29225	4.6	3.68	4.14	0.42907	2.16505	200	40	10.917	1.48454	5.14995	174.869
2012-03-06	static	implant-29223	3.68	3.6	3.5	0.427605	0.073993	200	40	32.585	1.84933	0.179916	617.389
	flow	implant-29223	3.71	3.7	3.43	0.46604	0.72646	200	40	24.488	1.99926	1.71867	473.443
2012-09-25	static	implant-29222	3.45	3.38	3.3	0.344468	0.107085	200	40	8.48715	1.5891	0.277329	170.552
2012-10-02	static	implant-30366	3.37	2.98	3.48	0.15375	0.209575	200	40	13.0505	0.726115	0.615611	248.689
2013-02-06	static	68	2.74	2.88	3.22	0.0467555	0.137895	200	40	9.3037	0.271583	0.41912	191.606
2013-03-14	static	71	4.46	2.94	4.26	0.44668	0.0406328	200	40	16.4	1.59398	0.12098	255.295
	OS	70	3.97	3.47	4.26	0.31503	0.372403	200	40	21.762	1.26294	0.939436	338.765
2013-03-15	static	72	2.69	3.1	3.17	0.656565	0.1492	200	40	21.088	3.88459	0.421299	441.149
	TNF-alpha	73	3.83	3.46	3.38	0.47897	1.0988	200	40	16.557	1.99035	2.77988	324.843
2013-03-20	static	75	3.55	2.57	3.04	0.27942	0.439425	200	40	8.636	1.25271	1.4967	188.386
	OS	74	3.01	3.23	3.59	0.2663	0.47245	200	40	15.672	1.40807	1.28037	289.494
2013-03-21	static	76	3.55	2.78	3.34	0.266575	0.058725	200	40	15.085	1.19512	0.18491	299.508
	TNF-alpha	77	3.03	3.09	3.06	0.20566	0.49979	200	40	17.984	1.08026	1.41583	389.739
2013-03-28	static	80	3.23	2.53	2.83	0.0395018		200	40	6.1299	0.194641		143.64
2013-04-03	static	83	2.5	3.15	3.27	0.0951396	0.34583	200	40	8.94	0.605678	0.961026	181.3
2013-04-04	static	84	3.23	2.93	3.12	0.0287992	0.708125	200	40	4.3881	0.141905	2.11556	93.2676
	TNF-alpha	85	2.94	3.33	3.33	0.0154492	1.4224	200	40	9.1411	0.0836332	3.73904	182.038
2013-04-16	static	implant-31514	3.12	2.94	3.16	0.0908495	1.1798	200	40	15.74	0.463434	3.51272	330.314
	flow	implant-31514	4.13	3.43	3.45	0.084327	1.78285	200	40	14.873	0.324965	4.54992	285.883
2013-05-15	static	89	2.95	2.83	3.73	0.0662925	0.141007	200	40	12.447	0.357654	0.43615	221.292
	OS	88	2.82	2.87	3.06	0.0827185	1.28423	200	40	15.734	0.466846	3.91692	340.978
2013-05-17	static	90	3.57	3.07	3.37	0.076273	0.475812	200	40	9.4616	0.340034	1.35669	186.185
	OS	91	3.27	3.16	2.9	0.062988	1.31994	200	40	6.6734	0.30657	3.65637	152.601
2013-05-22	static	93	3.18	2.79	3.38	0.0317505	0.383075	200	40	14.936	0.158907	1.20188	293.04
	OS	92	3.01	2.87	2.88	0.031175	1.76697	200	40	4.8126	0.164839	5.38926	110.814
2013-05-24	static	94	3.27	3.4	3.48	0.0237702	0.695261	200	40	10.242	0.115693	1.78999	195.171
	OS	95	3.77	3.26	3.26	0.0291532	1.21211	200	40	9.0386	0.123074	3.25467	183.862
2014-01-21	flow	implant-31284	3.13	3.69	3.59	0.127673	0.64334	200	40	12.7805	0.649195	1.52615	236.082
	static	implant-31284	3.4	3.06	3.35	0.129558	0.035359	200	40	10.9715	0.606465	0.101149	217.185

## Sheet: Ex vivo data
	static	static	static	static	static	static	static	static	static	static	static	static	static	static	static	static	static	static	static	static	static	static	static	static	static	static
Minute	s41	s45	s46	s49	s50	s53	s54	s57	s59	S63	S64	S67	S68	S71	S72	S75	S76	S79	S80	S83	S84	S87	S89	S90	S93	S94	static ave	static stdev
0																												0
5	0	0.01334	0.00328	0.020819	0			0	0.006384	0.002483	-0.000692	0.018404	0.0241032	0	0.0118059	0	0.00823896	0	0	0.00692755	0	0.00370917	0.00175067	0	0	0	0.00502306	0.00738901
10	0.018216	0.05681	0.053792	0.064367	0.01056			0.010225	0.02964	0.039155	0.03114	0.102506	0.118644	0.0137548	0.0295147	0.0215684	0.00898796	0.0537222	-0.0144826	0.0478331	0.0511129	0.0352371	0.036764	0.0634789	0.0310126	0.0387291	0.0396787	0.0292507
15	0.06336	0.14191	0.164656	0.18145	0.053856			0.051125	0.095152	0.140576	0.122484	0.26001	0.295089	0.0288515	0.0253827	0.0666408	0.0284619	0.1528	0.0407323	0.178797	0.164243	0.115912	0.110073	0.0634789	0.0655551	0.061106	0.111321	0.0719536
20	0.144936	0.28221	0.34112	0.348766	0.09504			0.128426	0.198968	0.275804	0.257078	0.491772	0.534483	0.0298579	0.0525362	0.181949	0.00898796	0.40732	0.141205	0.419282	0.43003	0.249442	0.21008	0.0808704	0.132875	0.137704	0.232531	0.148713
25	0.253968	0.50968	0.594008	0.56918	0.243232			0.211453	0.327256	0.448659	0.397208	0.757774	0.846187	0.0546836	0.0430915	0.305552	0.0337048	0.754752	0.384694	0.770608	0.803495	0.384826	0.335252	0.173045	0.181537	0.259055	0.401788	0.249687
30	0.370128	0.7498	0.858048	0.841737	0.426272			0.322292	0.484424	0.666781	0.589238	1.03769	1.1511	0.0697803	0.0430915	0.478653	0.0149799	1.18541	0.601933	1.16515	1.22944	0.600576	0.456048	0.250437	0.270541	0.448397	0.596331	0.367216
35	0.504504	0.90804	1.12865	1.15612	0.697312			0.467078	0.716832	0.921957	0.872612	1.35697	1.39728	0.10769	0.0684742	0.648158	0.0307089	1.69225	0.989343	1.55111	1.6397	0.824363	0.649935	0.310438	0.405181	0.596429	0.818381	0.481472
40	0.63228	1.05616	1.37235	1.44281	0.950752			0.636813	0.904248	1.16243	1.11239	1.63239	1.61819	0.170425	0.0726062	0.832872	0.0322068	2.04056	1.49261	1.89848	2.05746	1.05619	0.833536	0.503484	0.473005	0.86409	1.03535	0.580294
45	0.812328	1.18542	1.58293	1.66934	1.21123			0.804912	1.09014	1.36928	1.39473	1.90546	1.74011	0.218735	0.0920859	0.952881	0.0262149	2.40076	1.94972	2.14094	2.27623	1.32016	1.02961	0.701746	0.597055	1.11454	1.23277	0.65459
50	0.9636	1.24568	1.71413	1.83704	1.51536			1.01268	1.28957	1.41665	1.5698	2.11881	1.73169	0.322399	0.0855927	1.10441	0.0906286	2.6958	2.33623	2.28147	2.40571	1.5594	1.18039	0.8574	0.746067	1.37015	1.39378	0.696753
55	1.12094	1.31652	1.81515	1.93502	1.85011			1.20164	1.41314	1.55684	1.71235	2.28595	1.82038	0.401237	0.136948	1.23355	0.102613	3.04103	2.94631	2.30259	2.54883	1.81162	1.36486	0.996532	0.879446	1.52507	1.55494	0.764298
60	1.25162	1.21808	1.99194	2.01811	2.21654	0.741642	0.169956	1.37997	1.48869	1.65311	1.90577	2.41371	1.86507	0.513959	0.142851	1.35439	0.128078	3.08991	3.19704	2.28444	2.67763	2.04499	1.55897	1.11392	0.9566	1.36413	1.56697	0.835561
fibrin (mg) in 2cm	1.13	1.06	1.28	2.02	0.9			1.95	2.07	0.48	0.81	2.21	0.81	1.99	0.4	0.83	1	0.68	0.87	0.2	0.68	0.313077	0.180244	1.64665	0.319124	1.4003
	steady flow	flow	flow	flow	flow	flow	flow	flow		flow	flow	flow		oscillatory flow	TNF	OS	TNF	OS	TNF	OS	TNF	OS	OS	OS	OS	OS
Minute	s40	s44	s47	s48	s51	s52	s55	s56		S62	S65	S66		S70	S73	S74	S77	S78	S81	S82	S85	S86	S88	S91	S92	S95	LS average	LS stdev		OS average	OS stdev		TNF average	TNF stdev
0																												0			0
5	0.004484	-0.003504	0.001592	0	0.020956			0.000764		0.011718	0.00756	-0.002354		0	0.0202768	0	0	0	-0.00318675	0	0	0	-0.00130554	0.0376057	0.000634449	0.0504203	0.00457956	0.00779352		0.00970609	0.0197187		0.00427252	0.0107748
10	0.019588	0.001095	0.020298	0.058718	0.035061			-0.004584		0.07068	0.02808	0.029532		0.00824331	0.0319514	0.0384298	0.0279037	0.0924862	0.0478012	0.0152445	0.0107735	0.0464656	0.0391661	0.0288043	0.0371153	0.190757	0.0287187	0.0243116		0.0551902	0.0561311		0.0296074	0.015211
15	0.074104	0.039201	0.034228	0.189992	0.073749			0.026358		0.205902	0.1116	0.17227		0.0301198	0.0337947	0.162813	0.0173456	0.354934	0.0724985	0.121956	0.0742173	0.271049	0.108621	0.0592089	0.07772	0.411765	0.103045	0.0701723		0.177576	0.136395		0.049464	0.0284044
20	0.15104	0.100302	0.094326	0.42636	0.172484			0.072962		0.427242	0.22968	0.358878		0.0307539	0.0792639	0.330027	-0.00301662	0.80768	0.211122	0.353163	0.219061	0.897631	0.318551	0.113617	0.187797	0.655463	0.225919	0.142896		0.41052	0.307249		0.126607	0.107601
25	0.261252	0.242871	0.132932	0.724064	0.290966			0.191		0.656022	0.3924	0.641358		0.0884571	0.186793	0.56882	0.0633491	1.31418	0.441364	0.697979	0.460267	1.64073	0.643108	0.20003	0.323252	1.0521	0.392541	0.223386		0.725406	0.520419		0.287943	0.194857
30	0.362732	0.39858	0.245566	1.0429	0.505765			0.396898		0.938742	0.59832	0.932398		0.199108	0.294936	0.850737	0.0625949	1.87878	0.741715	1.13499	0.691298	2.61827	0.966881	0.289644	0.58401	1.47227	0.602433	0.294526		1.11052	0.779809		0.447636	0.325283
35	0.520852	0.553851	0.37611	1.40138	0.78988			0.661242		1.22165	0.79452	1.12757		0.372534	0.447319	1.14615	0.155356	2.29908	1.03968	1.68197	0.916942	3.55779	1.28387	0.473671	0.842231	1.83614	0.82745	0.349561		1.49927	0.996759		0.639823	0.411681
40	0.630828	0.732336	0.532524	1.65402	1.08488			0.960348		1.42625	1.00044	1.32338		0.5095	0.642714	1.50756	0.274513	2.29908	1.26992	2.20718	1.1761	5.00772	1.73715	0.612092	1.14518	2.13026	1.03833	0.376831		1.90619	1.33729		0.840812	0.467793
45	0.777856	0.9417	0.652322	1.88216	1.43428			1.15364		1.61839	1.22292	1.49265		0.790724	0.932119	1.87631	0.530925	2.29908	1.45077	2.71061	1.41432	6.61994	2.4343	0.820924	1.46653	2.36639	1.24177	0.405087		2.37609	1.73712		1.08203	0.436872
50	0.918512	1.26582	0.866048	1.86289	1.69582			1.42142		1.76216	1.39644	1.56627		0.954639	1.13182	2.15471	0.809209	2.29908	1.71208	2.98574	1.61243	6.61994	2.4343	1.02415	1.98995	2.60757	1.41727	0.35237		2.56334	1.66492		1.31638	0.422497
55	1.05539	1.51329	1.01251	1.85654	1.95777			1.59638		1.89199	1.48212	1.69595		1.14645	1.35609	2.40377	1.17271	2.29908	1.7782	3.0968	1.75787	6.61994	2.4343	1.18818	2.46357	2.77227	1.56244	0.342554		2.71382	1.60472		1.51622	0.300373
60	1.14389	1.68652	1.15619	1.77089	2.24753	2.24099	1.58135	1.75071		2.04935	1.55412	1.66		1.34588	1.60371	2.60853	1.43893	2.29908	1.86504	3.03946	1.79259	6.61994	2.4343	1.42021	2.97842	2.87311	1.71287	0.369107		2.84655	1.54542		1.67507	0.192141
fibrin (mg) in 2cm	1.11	0.81	0.5	1.52	1.28			1.14		0.81	1.67	0.91		5.38		1.63		1.26		0.57		1.56626	0.649993	0.651139	1.29659	0.304854

## Sheet: In vivo data
AREA of Intimal Hyperplasia 2mm from graft edge
										Pixel Area		mm Area: 341 pix= 2mm
				Left Side Area in Pixels			Right Side Area in Pixels			Total Left	Total Right	Total Left	Total Right	Average IH
Animal #	Prox/Dist	Cells?	Treatment	A1	A2	A3	B1	B2	B3			mm^2	mm^2	mm^2	treatment/control		average
28746	proximal	yes	static	13311			19676			13311	19676	0.457891	0.676843	0.567367
28746	proximal	no	N/A	1065			1108	1802		1065	2910	0.0366354	0.100102	0.0683689	8.29862	46 prox	8.29862
28746	distal	yes	static											Closed		46 dist
28746	distal	no	N/A	6493			807			6493	807	0.223355	0.0277603	0.125558
28744	distal	no	N/A	11430			282	2134		11430	2416	0.393185	0.083109	0.238147
28744	distal	yes	static											Closed		44 dist	3.07584
28744	proximal	yes	static	17756			19031			17756	19031	0.610796	0.654656	0.632726	3.07584	44 prox
28744	proximal	no	N/A	7237			4723			7237	4723	0.248949	0.162469	0.205709
28745	proximal	yes	static	11883			11653			11883	11653	0.408768	0.400857	0.404812	2.1067	45 prox	3.10161
28745	proximal	no	N/A	3600			7572			3600	7572	0.123838	0.260472	0.192155
28745	distal	yes	static	6311			10201			6311	10201	0.217095	0.350909	0.327	4.09652	45 distal
28745	distal	no	N/A	1514			3127			1514	3127	0.0520807	0.107567	0.0798239
29224	proximal	yes	flow	18645			9294			18645	9294	0.641377	0.319708	0.480543	2.1334	24 prox	1.83474
29224	distal	yes	flow	14296			5120			14296	5120	0.491774	0.176125	0.33395	1.53608	24 distal
29224	proximal	no	N/A	6016			6362	718		6016	7080	0.206947	0.243548	0.225247
29224	distal	no	N/A	9840			1254	1546		9840	2800	0.33849	0.0963184	0.217404					flow ave	1.4721
29225	proximal	no	N/A	12313	54		5527	227	121	12367	5875	0.425418	0.202097	0.313757	1.85917	25 prox	1.44025		flow stdev	0.265439
29225	distal	no	N/A	8099			10320			8099	10320	0.278601	0.355002	0.316802	1.02134	25distal
29225	proximal	yes	flow	12534			21381			12534	21381	0.431162	0.735494	0.583328					static ave	3.40415
29225	distal	yes	flow	9338			9474			9338	9474	0.321222	0.3259	0.323561					static stdev	2.47202
29223	distal	yes	flow	12956			5632			12956	5632	0.445679	0.193738	0.319708	1.39442	23 prox	1.19684
29223	proximal	no	N/A	2637			8767			2637	8767	0.0907113	0.30158	0.196146	0.999247	23 distal
29223	distal	no	N/A	14335			4267			14335	4267	0.493116	0.146782	0.319949
29223	proximal	yes	flow	4750			11152			4750	11152	0.163397	0.383622	0.27351
29222	proximal	no	N/A	7723	178		2589	92	306	10490	2987	0.36085	0.102751	0.231801	1.239	22 prox	2.18061
29222	distal	no	N/A	992	665		616	7227		1657	7843	0.0569999	0.269795	0.163397	3.12221	22 distal
29222	proximal	yes	static	12242			948	3508		12242	4456	0.421118	0.153284	0.287201
29222	distal	yes	static	17812			11849			17812	11849	0.612723	0.407599	0.510161
30366	proximal	yes	static	16773			11689			16773	11689	0.576982	0.402095	0.489538	4.70369	66 prox	4.68932
30366	distal	yes	static	10691			7920			10691	7920	0.367764	0.272443	0.320104	4.67496	66 distal
30366	proximal	no	N/A	1201	599		4251			1800	4251	0.061919	0.146232	0.104075
30366	distal	no	N/A	0			297	3684		0	3981	0	0.136944	0.0684721
31281	proximal	yes	static	6424	1193		5169			7617	5169	0.26202	0.177811	0.219916	0.641545	81 prox	1.18065
31281	distal	yes	static	588			12728			588	12728	0.0202269	0.437836	0.229031	1.71975	81 distal
31281	proximal	no	N/A	8584			11346			8584	11346	0.295285	0.390296	0.34279
31281	distal	no	N/A	95			7648			95	7648	0.00326795	0.263087	0.133177
31282	proximal	yes	static	7842			8094			7842	8094	0.26976	0.278429	0.274095	1.23832	82 prox	1.3024
31282	distal	yes	static	5650			8467			5650	8467	0.194357	0.29126	0.242808	1.36647	82 distal
31282	proximal	no	N/A	3905	1315		7649			5220	7649	0.179565	0.263121	0.221343
31282	distal	no	N/A	7558			2486	287		7558	2773	0.259991	0.0953896	0.17769
31284	proximal	no	N/A	8379			156	3793		8379	3949	0.288233	0.135843	0.212038	1.64341	84 prox	1.41657
31284	distal	no	N/A	8446			9168			8446	9168	0.290538	0.315374	0.302956	1.18974	84 distal
31284	proximal	yes	flow	10388			9872			10388	9872	0.357341	0.339591	0.348466
31284	distal	yes	flow	13954			7002			13954	7002	0.48001	0.240865	0.360437

## Sheet: Correlations
date	shunt number	static/flow?	60 min platelet end point (platlet x10^9)	Picogreen	APC/SA	Fxa/SA	CD39	EPCR	TF	TFPI	TM	eNOS	ICAM	VCAM	PECAM
2011-12-07	S41	static	1.25	193.16	0.965881	0.227883	0.00048959	0.018931	0.00022455	0.025258	0.00608992	0.0158349	7.88918e-05	0.000100912
2011-12-07	S40	steady flow	1.14	438.667	2.34229	0.395439	0.000808824	0.0336048	7.38644e-05	0.025718	0.0603478	0.035139	6.43392e-05	5.50168e-05
2011-12-13	S45	static	1.22	258.237	0.880827	0.67048
2011-12-13	S44	SS	1.69	284.477	0.873243	0.566387
2011-12-14	S46	static	1.99	296.046	1.23487	0.643147
2011-12-14	S47	SS	1.16	272.036	1.05323	0.307867
2011-12-20	S49	static	2.02	210.864	0.513529	0.988504	0.000306432	0.0360909	0.00093041	0.075827	0.0192886	3.70157e-05	0.000164342	1.0227e-05
2011-12-20	S48	SS	1.77	353.243	1.10255	0.949004	0.000817718	0.0742556	0.00457209	0.0590817	0.0618641	0.00121218	6.00984e-05	5.83996e-06
2012-03-14	S53	static	0.74	617.258	1.74216	0.966651	0.000503106	0.0842207	0.000383141	0.0815293	0.231692	0.0326557	0.000277896	0.000227064
2012-03-14	S52	SS	2.24	396.653	2.73616	4.97149	0.00148609	0.271844	0.00341743	0.0716619	0.205695	0.0451577	0.00036151	0.000981121
2012-03-15	S54	static	0.17	251.36	1.28535		0.000204065	0.0108592	0.000237428	0.423847	0.0891079	0.0376822	0.000359784	0.000451512
2012-03-15	S55	SS	1.58	240.341	1.61515		0.000358503	0.0239218	0.00451461	0.337548	0.0818744	0.0390372	0.000309849	0.0027756
2012-03-22	S57	static	1.38	359.166	0.996565	1.25459	0.000486738	0.00228894	0.000185952	0.238254	0.011181	0.00786734	0.000732644	0.00075782
2012-03-22	S56	SS	1.75	233.541	1.13034	1.6056	0.000825812	0.00264127	6.40741e-05	0.14154	0.0416183	0.0262383	0.000267047	0.000563769
2012-03-27	S59	Static	1.48869	291.559	0.524825
2012-03-28	S60	Static	1.33482	212.375	0.791727	2.23157
2013-02-06	S68	static	1.86507	191.606	0.271583	0.41912
2013-03-14	S70	OS	1.34588	338.765	1.26294	0.939436	0.000152879	0.0228104	0.00128603	0.115392	0.285515	0.0319899	0.000533221	0.00140273	0.131778
2013-03-14	S71	static	0.513959	255.295	1.59398	0.12098	0.000241394	0.015933	0.000327537	0.0742213	0.422969	0.0395954	0.000112668	0.000405675	0.296901
2013-03-15	S72	static	0.142851	441.149	3.88459	0.421299	0.00450969	0.0147322	0.000406212	0.06969	0.0917615	0.0319413	0.000224101	0.00059482	0.511389
2013-03-15	S73	TNF-alpha	1.60371	324.843	1.99035	2.77988	0.00264002	0.0120774	0.0245021	0.0825035	0.0947226	0.0290992	0.0105887	0.0469054	0.392002
2013-03-20	S74	OS	2.60853	289.494	1.40807	1.28037	0.000179192	0.003029	0.00012913	0.0222892	0.0151893	0.0039756	8.70861e-05	4.9972e-05	0.0279002
2013-03-20	S75	static	1.35439	188.386	1.25271	1.4967	0.00058088	0.00365856	0.000319249	0.0323103	0.00987659	0.00931483	0.000236015	0.000527279	0.178887
2013-03-21	S76	static	0.128078	299.508	1.19512	0.18491	0.00655395	0.00238723	0.000257196	0.033773	0.00605344	0.0079637	0.000281877	0.00134158	0.268464
2013-03-21	S77	TNF-alpha	1.43893	389.739	1.08026	1.41583	0.00445551	0.00192845	0.0200799	0.0414237	0.00240132	0.006191	0.00816008	0.0300214	0.188088
2013-03-28	S80	static	3.19704	143.64	0.194641
2013-04-03	S83	static	2.28444	181.3	0.605678	0.961026
2013-04-04	S84	static	2.67763	93.2676	0.141905	2.11556	0.00190672	0.00525649	0.00348349	0.100947	0.0193329	6.95274e-05	0.000207251	1.69046e-05	0.315063
2013-04-04	S85	TNF-alpha	1.79259	182.038	0.0836332	3.73904	0.00332572	0.00665349	0.12566	0.169386	0.0343549	4.73676e-05	0.00434143	0.000394331	0.401528
2013-05-15	S88	OS	2.4343	340.978	0.466846	3.91692
2013-05-15	S89	static	1.55897	221.292	0.357654	0.43615
2013-05-17	S90	static	1.11392	186.185	0.340034	1.35669
2013-05-17	S91	OS	1.42021	152.601	0.30657	3.65637
2013-05-22	S92	OS	2.97842	110.814	0.164839	5.38926
2013-05-22	S93	Static	0.9566	293.04	0.158907	1.20188
2013-05-24	S94	Static	1.36413	195.171	0.115693	1.78999	0.000482286	0.00570355	0.000840706	0.0483615	0.0341967	1.61672e-05	0.000120797	4.65216e-05	0.233684
2013-05-24	S95	OS	2.87311	183.862	0.123074	3.25467	0.000720875	0.0141345	0.00146452	0.0340227	0.032284	2.77152e-05	8.10233e-05	1.37494e-05	0.271762

## Sheet: In vivo model testing
	animal	static/flow?	IH average(prox&distal)	Picogreen	APC/SA	Fxa/SA	CD39	EPCR	TF	TFPI	TM	eNOS	ICAM	VCAM	PECAM	FXa, DNA, CD39, TM	FXa, APC, CD39, TM	Fxa eNOS CD39 model	Fxa TM CD39 model	Fxa APC model	Fxa eNOS	Fxa, DNA, CD39	Fxa APC CD39	eNOS, CD39	APC, CD39 TM	DNA, TM, CD39
2011-08-09	28744	static	0.632726		1.00561	5.65914	2.12945e-05	0.0114944	0.00307478	0.202301	0.196894	0.00596683	0.00132868	0.00121823	0.557295	3.31421	3.03179	3.52045	3.02493	2.63551	3.20841	3.73907	3.23645	1.99763	1.49874	1.90599
2011-08-09	28745	static	0.365906		0.8	2.8631	0.000127186	0.00203954	0.000646934	0.0178556	0.0117212	0.00308151	0.00333539	9.91501e-05	0.616359	2.7522	2.4797	2.53463	2.50121	1.98009	2.24086	2.76563	2.29884	2.04966	1.91061	2.29405
2012-01-10	29224	steady flow	0.407246	285.71	1.3	2.41	0.000132412	0.00634309	0.00026237	0.0106597	0.0487989	0.00910848	7.86211e-05	0.000573301	0.292856	2.19226	2.16541	2.24165	2.2336	1.72455	1.95952	2.05595	2.01042	1.90168	1.7139	1.74941
2012-02-07	29225	flow	0.453445	174.87	1.48	5.15	0.0001366	0.00741649	0.000181137	0.00850158	0.0457732	0.00699322	0.00015749	0.000152126	0.218768	3.26597	3.10269	3.29057	3.23292	2.37285	3.00247	3.20772	2.91936	1.95257	1.67615	1.9349
2012-03-06	29223	flow	0.296609	473.44	2	1.72	0.00076227	0.0330594	0.000163532	0.023612	0.262667	0.0206854	0.000129306	0.00103425	0.674694	1.1297	1.22185	1.62885	1.25498	1.3526	1.48509	1.35672	1.49814	1.50985	1.01761	0.878803
2012-09-25	29222	static	0.398681	170.552	1.59	0.28	1.39374e-05	0.00109658	0.00016103	0.0249712	0.00129439	0.00243006	0.00291917	0.00101811	1.55481	1.71887	1.50931	1.62146	1.61973	1.1002	1.30837	1.56899	1.20892	2.08521	1.75825	2.05841
2012-10-02	30366	static	0.404821	248.689	0.726115	0.615611	0.000112806	0.00153701	0.000347052	0.0310028	0.00112882	0.00351781	0.00389082	0.00321904	1.78193	1.72794	1.73178	1.7034	1.72003	1.42767	1.41029	1.51679	1.53574	2.04151	1.95209	1.91665
2014-01-21	31284	flow	0.354452	236.082	0.649195	1.52615	1.64654e-05	0.270148	0.00038498	0.00552873	0.00363997	0.0135509	0.00273392	8.28619e-05	0.065993	2.0695	2.07391	1.84635	2.0638	1.68139	1.55099	1.86798	1.8872	1.81341	1.97948	1.94674
Coefficients(a)							Coefficients(a)									Coefficients(a)
Model		Unstandardized Coefficients		Standardized Coefficients	t	Sig.	Model		Unstandardized Coefficients		Standardized Coefficients	t			Sig.	Model		Unstandardized Coefficients		Standardized Coefficients	t	Sig.
		B	Std. Error	Beta					B	Std. Error	Beta							B	Std. Error	Beta
1	(Constant)	1.25254	0.234167		5.34893	5.31594e-05	1	(Constant)	1.80597	0.357792		5.04754			0.000118918	1	(Constant)	1.52519	0.251843		6.05611	1.66619e-05
	FXa	0.365832	0.0969845	0.612708	3.77207	0.0015203		FXa	0.342182	0.08961	0.573097	3.81856			0.00151233		FXa	0.34897	0.088356	0.584467	3.94959	0.00114746
	eNOS	-19.1769	7.85568	-0.396523	-2.44115	0.0258747		DNA	-0.00193838	0.000942607	-0.310702	-2.0564			0.0564344		APC	-0.259109	0.121939	-0.322164	-2.12491	0.0495231
a	Dependent Variable: plateletend							CD39	-157.558	63.0046	-0.370977	-2.50074			0.0236388		CD39	-143.081	63.6962	-0.336888	-2.2463	0.0391556
							a	Dependent Variable: plateletend								a	Dependent Variable: plateletend
	eNOS, CD39	0.351		sig	0.493		APC, CD39, TM	0.308			sig	0.574				DNA, CD39, TM	0.296		sig	0.165
Coefficients(a)							Coefficients(a)									Coefficients(a)
Model		Unstandardized Coefficients		Standardized Coefficients	t	Sig.	Model		Unstandardized Coefficients		Standardized Coefficients	t			Sig.	Model		Unstandardized Coefficients		Standardized Coefficients	t	Sig.
		B	Std. Error	Beta					B	Std. Error	Beta							B	Std. Error	Beta
1	(Constant)	2.14693	0.2594		8.27653	1.00803e-07	1	(Constant)	2.14551	0.290301		7.39064			7.43157e-07	1	(Constant)	2.33968	0.421943		5.54501	2.8993e-05
	eNOS	-24.4013	8.92242	-0.511727	-2.73483	0.0131606		APC	-0.240622	0.190523	-0.279237	-1.26295			0.222722		DNA	-0.00161974	0.00144911	-0.243792	-1.11774	0.278374
	CD39	-173.601	83.3649	-0.389652	-2.08242	0.0510587		TM	-2.04019	1.61981	-0.282366	-1.25952			0.223929		TM	-2.18563	1.61496	-0.302495	-1.35337	0.192691
a	Dependent Variable: plateletend							CD39	-145.31	95.4778	-0.326154	-1.52193			0.145401		CD39	-157.336	94.2998	-0.353146	-1.66847	0.112524
							a	Dependent Variable: plateletend								a	Dependent Variable: plateletend
Coefficients(a)	0.743							Coefficients(a)	0.742
Model		Unstandardized Coefficients		Standardized Coefficients	t	Sig.		Model		Unstandardized Coefficients		Standardized Coefficients	t	Sig.
		B	Std. Error	Beta						B	Std. Error	Beta
1	(Constant)	1.818	0.317864		5.71942	4.06004e-05		1	(Constant)	1.64535	0.23236		7.08105	3.74011e-06
	FXa	0.344619	0.0796063	0.57718	4.32905	0.000595965			FXa	0.349318	0.0792576	0.58505	4.40738	0.000509327
	DNA	-0.00111317	0.000911102	-0.17843	-1.22178	0.240644			APC	-0.143551	0.121237	-0.178484	-1.18405	0.254817
	CD39	-202.102	59.2297	-0.475857	-3.41218	0.0038601			CD39	-193.737	61.5629	-0.45616	-3.14697	0.00664742
	TM	-2.28414	0.994273	-0.33972	-2.2973	0.0364141			TM	-2.24447	1.01557	-0.33382	-2.21006	0.0430599
a	Dependent Variable: plateletend							a	Dependent Variable: plateletend
